# Supplementary material for: Genetic Algorithm for Automated Parameterization of Network Hamiltonian Models of Amyloid Fibril Formation
Source: J Phys Chem B. 2024 Feb 15;128(8):1854–65. doi: 10.1021/acs.jpcb.3c07322 (PMC10910512; doi:10.1021/acs.jpcb.3c07322)
Supplement: Supplementary file 1 — jp3c07322_si_001.zip [file jp3c07322_si_001.zip]

Archive with 10 entries (9 files):
- geneticAlgorithmNetworkHamiltonian-main/
- geneticAlgorithmNetworkHamiltonian-main/CITATION.cff
- geneticAlgorithmNetworkHamiltonian-main/LICENSE
- geneticAlgorithmNetworkHamiltonian-main/README.md
- geneticAlgorithmNetworkHamiltonian-main/breeding.R
- geneticAlgorithmNetworkHamiltonian-main/evolution.R
- geneticAlgorithmNetworkHamiltonian-main/fibril_assay.R
- geneticAlgorithmNetworkHamiltonian-main/main.R
- geneticAlgorithmNetworkHamiltonian-main/sample_hyperspheroid.R
- geneticAlgorithmNetworkHamiltonian-main/simulate_from_param_list.R
