# Supplementary material for: Genetic Algorithm for Automated Parameterization of Network Hamiltonian Models of Amyloid Fibril Formation
Source: J Phys Chem B. 2024 Feb 15;128(8):1854–65. doi: 10.1021/acs.jpcb.3c07322 (PMC10910512; doi:10.1021/acs.jpcb.3c07322)
Supplement: Supplementary file 1 — jp3c07322_si_001.zip [file jp3c07322_si_001.zip › geneticAlgorithmNetworkHamiltonian-main/CITATION.cff]

cff-version: 1.2.0
message: "If you use this software, please cite it as below."
authors:
- family-names: "Grazioli"
  given-names: "Gianmarc"
  orcid: "https://orcid.org/0000-0003-2559-5103"
title: "Genetic Algorithm for Parameterizing Network Hamiltonians"
version: 0.1.0
doi: 10.5281/zenodo.8172363
date-released: 2023-7-21
url: "https://doi.org/10.5281/zenodo.8172363"
